# Supplementary material for: Wildfire-related PM2.5 and respiratory transmitted disease among Chinese children and adolescents from 2008 to 2019: A retrospective study
Source: PLoS Med. 2025 Dec 5;22(12):e1004613. doi: 10.1371/journal.pmed.1004613 (PMC12680207; doi:10.1371/journal.pmed.1004613)
Supplement: S1 Table — (XLSX) [file pmed.1004613.s002.xlsx]

## Sheet: Sheet1
S1_Table.The Descriptive of specific-cause respiratorily transmitted infectious diseases counts in China.
Diseases	Total	Gender		Age group
		Female	Male	4–9	9–12	12–15	15–18	18–24
Overall	6089271	3996589	2092682	2284926	1276498	841008	692641	994198
SI	2255929	1252309	1003620	1023022	499687	359076	208655	165489
Mumps	2155598	1525348	630250	949673	654755	336513	144848	69809
TB	1074814	762876	311938	11990	17957	64242	273977	706648
SF	294059	199347	94712	234608	42661	10059	4140	2591
Rubella	256061	209991	46070	46127	51374	64913	55203	38444
Measles	45278	41613	3665	14943	8564	5486	5448	10837
Pertussis	5722	3693	2029	4270	1140	236	37	39
MM	1405	1132	273	269	320	421	245	150
Leprosy	405	280	125	24	40	62	88	191
