# Supplementary material for: Wildfire-related PM2.5 and respiratory transmitted disease among Chinese children and adolescents from 2008 to 2019: A retrospective study
Source: PLoS Med. 2025 Dec 5;22(12):e1004613. doi: 10.1371/journal.pmed.1004613 (PMC12680207; doi:10.1371/journal.pmed.1004613)
Supplement: S2 Table — (XLSX) [file pmed.1004613.s003.xlsx]

## Sheet: Sheet1
S2_Table. Descriptive of daily wildfire-related PM25 and O3 concentration.
Variables	Mean ± SD	Min	P25	P50	P75	Max
Temperature (℃)	14.4±11.1	-37.2	7	16.3	23.3	37.8
Relative humidity (%)	66.0±17.8	5.5	54.5	69.5	79.9	170.6
Rainfall (mm)	3.2±11.3	0	0	0.3	2.5	452.1
Wildfire-related PM2.5 (μg/m3)	1.3±2.7	0	0.3	0.6	1.3	174.3
Total PM2.5 (μg/m3)	49.6±28.9	4.5	31.9	44.9	64.1	290.6
