# Supplementary material for: Wildfire-related PM2.5 and respiratory transmitted disease among Chinese children and adolescents from 2008 to 2019: A retrospective study
Source: PLoS Med. 2025 Dec 5;22(12):e1004613. doi: 10.1371/journal.pmed.1004613 (PMC12680207; doi:10.1371/journal.pmed.1004613)
Supplement: S3 Table — (XLSX) [file pmed.1004613.s004.xlsx]

## Sheet: Sheet1
S3_Table. Results of sensitive analysis
Sensitive analysis	OR (95% CI)	P for difference
Main results (Lag=28 & df=3 & lag0)	1.068 (1.050 - 1.087)	Ref.
df=4	1.067 (1.050 - 1.086)	0.947
df=5	1.064 (1.047 - 1.083)	0.766
df=6	1.064 (1.046 - 1.082)	0.733
Moving average during 0-28 days	1.093 (1.074 - 1.112)	0.064
lag14	1.011 (0.998 - 1.024)	<0.001
lag21	1.045 (1.030 - 1.061)	0.057
lag22	1.050 (1.035 - 1.066)	0.132
lag23	1.054 (1.038 - 1.070)	0.228
lag24	1.056 (1.040 - 1.073)	0.339
lag25	1.060 (1.044 - 1.077)	0.521
lag26	1.063 (1.046 - 1.081)	0.689
lag27	1.066 (1.048 - 1.084)	0.846
lag29	1.071 (1.053 - 1.090)	0.818
lag30	1.076 (1.057 - 1.095)	0.58
lag31	1.082 (1.062 - 1.102)	0.326
lag32	1.090 (1.070 - 1.111)	0.115
lag33	1.099 (1.078 - 1.121)	0.028
lag34	1.110 (1.088 - 1.132)	0.004
lag35	1.123 (1.101 - 1.146)	<0.001
Restricted to large cities	1.068 (1.048 - 1.088)	0.981
Notes: large cities, defined as those with both a geographic area >500 km² and a population >1 million. Models are time-stratified case-crossover (conditional logistic regression) adjusted for daily mean temperature, relative humidity, precipitation, and total PM₂.₅.
