# Supplementary material for: Wildfire-related PM2.5 and respiratory transmitted disease among Chinese children and adolescents from 2008 to 2019: A retrospective study
Source: PLoS Med. 2025 Dec 5;22(12):e1004613. doi: 10.1371/journal.pmed.1004613 (PMC12680207; doi:10.1371/journal.pmed.1004613)
Supplement: S4 Table — (XLSX) [file pmed.1004613.s012.xlsx]

## Sheet: Sheet1
S4_Table. Respiratory infectious disease cases attributable to wildfire-related PM₂.₅ by province, China
Province	cases attributable to wildfire-related PM2.5	Attributable cases, LCL	Attributable cases,, UCL
Beijing Municipality	1933	1433	2439
Tianjin Municipality	982	726	1243
Hebei Province	3887	2880	4904
Shanxi Province	1225	909	1544
Inner Mongolia Autonomous Region	2367	1731	3026
Liaoning Province	3025	2230	3837
Jilin Province	3409	2482	4381
Heilongjiang Province	5712	4106	7452
Shanghai Municipality	1295	958	1635
Jiangsu Province	3557	2631	4496
Zhejiang Province	7529	5562	9529
Anhui Province	4496	3330	5676
Fujian Province	2228	1649	2813
Jiangxi Province	2685	1984	3396
Shandong Province	2781	2061	3508
Henan Province	3791	2813	4775
Hubei Province	3231	2399	4069
Hunan Province	4060	3009	5123
Guangdong Province	10693	7915	13506
Guangxi Zhuang Autonomous Region	4301	3175	5447
Hainan Province	727	539	917
Chongqing Municipality	1259	935	1584
Sichuan Province	2608	1933	3289
Guizhou Province	2315	1709	2930
Yunnan Province	6799	4924	8786
Tibet Autonomous Region	613	453	774
Shaanxi Province	1667	1240	2097
Gansu Province	810	602	1019
Qinghai Province	301	224	379
Ningxia Hui Autonomous Region	330	245	415
Xinjiang Uygur Autonomous Region	2086	1544	2634
